# Supplementary material for: Pine Bark as a Lignocellulosic Resource for Polyurethane Production: An Evaluation
Source: Polymers (Basel). 2025 Dec 29;18(1):96. doi: 10.3390/polym18010096 (PMC12787510; doi:10.3390/polym18010096)
Supplement: Supplementary file 1 [file polymers-18-00096-s001.zip]

Archive with 1 entries (1 files):
- polymers-4041114-supplementary.pdf
